# Supplementary material for: Biometric Analysis of Cranial and Somatic Features in the Pannonian Root Vole
Source: Animals (Basel). 2021 Feb 23;11(2):576. doi: 10.3390/ani11020576 (PMC7926679; doi:10.3390/ani11020576)
Supplement: Supplementary file 1 [file animals-11-00576-s001.zip]

Archive with 1 entries (1 files):
- animals-1082663-supplementary.xlsx
