# Supplementary material for: Biometric Analysis of Cranial and Somatic Features in the Pannonian Root Vole
Source: Animals (Basel). 2021 Feb 23;11(2):576. doi: 10.3390/ani11020576 (PMC7926679; doi:10.3390/ani11020576)
Supplement: Supplementary file 1 [file animals-11-00576-s001.zip › animals-1082663-supplementary.xlsx]

## Sheet: Hárok1
Locality ID	Only Craniometry analysed	Only somatometry analysed	Craniometry and somatometry analysed	no. Individual	Speciment	Year	Season	Sex	Age
1		x		56	Microtus oeconomus (Pallas, 1776)	2002	autumn	female	sub-adultult
2		x		105	Microtus oeconomus (Pallas, 1776)	2010	autumn	female	sub-adultult
2		x		106	Microtus oeconomus (Pallas, 1776)	2010	autumn	male	juvenile
2		x		107	Microtus oeconomus (Pallas, 1776)	2010	autumn	male	adult
3		x		111	Microtus oeconomus (Pallas, 1776)	2011	spring	female	adult
3		x		112	Microtus oeconomus (Pallas, 1776)	2011	spring	female	adult
3		x		113	Microtus oeconomus (Pallas, 1776)	2011	spring	female	adult
4			x	151	Microtus oeconomus (Pallas, 1776)	2012	summer	female	juvenile
4			x	152	Microtus oeconomus (Pallas, 1776)	2012	summer	female	adult
5		x		83	Microtus oeconomus (Pallas, 1776)	2010	summer	female	adult
5		x		84	Microtus oeconomus (Pallas, 1776)	2010	summer	female	adult
6		x		81	Microtus oeconomus (Pallas, 1776)	2010	summer	female	adult
6		x		82	Microtus oeconomus (Pallas, 1776)	2010	summer	female	adult
7		x		10	Microtus oeconomus (Pallas, 1776)	1992	winter	male	adult
8		x		5	Microtus oeconomus (Pallas, 1776)	1984	spring	male	adult
9		x		21	Microtus oeconomus (Pallas, 1776)	2000	spring	female	adult
9			x	22	Microtus oeconomus (Pallas, 1776)	2000	spring	female	adult
9		x		23	Microtus oeconomus (Pallas, 1776)	2000	spring	male	adult
9			x	24	Microtus oeconomus (Pallas, 1776)	2000	spring	male	adult
10			x	25	Microtus oeconomus (Pallas, 1776)	2000	spring	female	adult
10			x	26	Microtus oeconomus (Pallas, 1776)	2000	spring	female	adult
10		x		27	Microtus oeconomus (Pallas, 1776)	2000	spring	male	adult
10			x	28	Microtus oeconomus (Pallas, 1776)	2000	spring	female	adult
10			x	29	Microtus oeconomus (Pallas, 1776)	2000	spring	female	adult
10			x	30	Microtus oeconomus (Pallas, 1776)	2000	spring	female	adult
10			x	31	Microtus oeconomus (Pallas, 1776)	2000	spring	male	adult
10			x	32	Microtus oeconomus (Pallas, 1776)	2000	spring	male	adult
10		x		33	Microtus oeconomus (Pallas, 1776)	2000	spring	male	adult
10		x		34	Microtus oeconomus (Pallas, 1776)	2000	spring	female	adult
11		x		1	Microtus oeconomus (Pallas, 1776)	1981	winter	female	adult
11		x		2	Microtus oeconomus (Pallas, 1776)	1981	winter	male	adult
11		x		3	Microtus oeconomus (Pallas, 1776)	1981	winter	female	adult
12		x		85	Microtus oeconomus (Pallas, 1776)	2010	autumn	male	sub-adultult
12		x		98	Microtus oeconomus (Pallas, 1776)	2010	autumn	female	sub-adultult
12		x		99	Microtus oeconomus (Pallas, 1776)	2010	autumn	female	sub-adultult
13		x		97	Microtus oeconomus (Pallas, 1776)	2010	autumn	female	juvenile
14		x		121	Microtus oeconomus (Pallas, 1776)	2011	summer	male	adult
14		x		122	Microtus oeconomus (Pallas, 1776)	2011	summer	female	adult
14	x			164	Microtus oeconomus (Pallas, 1776)	2013	spring	male	adult
14	x			165	Microtus oeconomus (Pallas, 1776)	2013	spring	male	adult
14	x			166	Microtus oeconomus (Pallas, 1776)	2014	winter	male	adult
14	x			167	Microtus oeconomus (Pallas, 1776)	2014	winter	female	sub-adultult
14	x			168	Microtus oeconomus (Pallas, 1776)	2014	winter	male	adult
14	x			169	Microtus oeconomus (Pallas, 1776)	2014	spring	female	sub-adultult
14	x			170	Microtus oeconomus (Pallas, 1776)	2014	winter	male	juvenile
14	x			171	Microtus oeconomus (Pallas, 1776)	2014	spring	female	sub-adultult
14	x			172	Microtus oeconomus (Pallas, 1776)	2014	spring	male	sub-adultult
14	x			173	Microtus oeconomus (Pallas, 1776)	2014	spring	male	juvenile
14	x			174	Microtus oeconomus (Pallas, 1776)	2014	spring	male	sub-adultult
14	x			175	Microtus oeconomus (Pallas, 1776)	2014	spring	female	sub-adultult
14	x			176	Microtus oeconomus (Pallas, 1776)	2014	spring	male	sub-adultult
14	x			187	Microtus oeconomus (Pallas, 1776)	2014	autumn	female	adult
14	x			191	Microtus oeconomus (Pallas, 1776)	2014	winter	male	adult
14	x			193	Microtus oeconomus (Pallas, 1776)	2014	winter	female	adult
14	x			194	Microtus oeconomus (Pallas, 1776)	2014	winter	male	sub-adultult
14	x			195	Microtus oeconomus (Pallas, 1776)	2014	winter	female	sub-adultult
15		x		140	Microtus oeconomus (Pallas, 1776)	2012	summer	female	juvenile
15		x		141	Microtus oeconomus (Pallas, 1776)	2012	summer	female	juvenile
15		x		142	Microtus oeconomus (Pallas, 1776)	2012	summer	female	sub-adultult
15		x		143	Microtus oeconomus (Pallas, 1776)	2012	summer	female	adult
15		x		144	Microtus oeconomus (Pallas, 1776)	2012	summer	male	adult
15		x		145	Microtus oeconomus (Pallas, 1776)	2012	summer	female	sub-adultult
15	x			146	Microtus oeconomus (Pallas, 1776)	2012	summer	female	adult
15	x			147	Microtus oeconomus (Pallas, 1776)	2012	summer	male	juvenile
15	x			148	Microtus oeconomus (Pallas, 1776)	2012	summer	female	juvenile
15	x			149	Microtus oeconomus (Pallas, 1776)	2012	summer	female	juvenile
15	x			150	Microtus oeconomus (Pallas, 1776)	2012	summer	male	adult
15			x	157	Microtus oeconomus (Pallas, 1776)	2012	summer	female	sub-adultult
15			x	158	Microtus oeconomus (Pallas, 1776)	2012	summer	male	adult
15			x	159	Microtus oeconomus (Pallas, 1776)	2012	summer	female	adult
15			x	160	Microtus oeconomus (Pallas, 1776)	2012	summer	female	sub-adultult
15		x		161	Microtus oeconomus (Pallas, 1776)	2012	summer	male	juvenile
15			x	162	Microtus oeconomus (Pallas, 1776)	2012	summer	female	juvenile
15	x			163	Microtus oeconomus (Pallas, 1776)	2012	summer	female	juvenile
16		x		11	Microtus oeconomus (Pallas, 1776)	1992	winter	male	adult
17		x		153	Microtus oeconomus (Pallas, 1776)	2012	summer	male	sub-adultult
17		x		154	Microtus oeconomus (Pallas, 1776)	2012	summer	male	sub-adultult
17		x		155	Microtus oeconomus (Pallas, 1776)	2012	summer	female	juvenile
17		x		156	Microtus oeconomus (Pallas, 1776)	2012	summer	male	sub-adultult
18		x		120	Microtus oeconomus (Pallas, 1776)	2011	summer	female	sub-adultult
19	x			178	Microtus oeconomus (Pallas, 1776)	2014	autumn	female	sub-adultult
19	x			179	Microtus oeconomus (Pallas, 1776)	2014	autumn	male	sub-adultult
19	x			186	Microtus oeconomus (Pallas, 1776)	2014	autumn	male	adult
19	x			189	Microtus oeconomus (Pallas, 1776)	2014	autumn	male	adult
19		x		339	Microtus oeconomus (Pallas, 1776)	2018	spring	male	sub-adultult
19		x		348	Microtus oeconomus (Pallas, 1776)	2018	summer	female	adult
19		x		349	Microtus oeconomus (Pallas, 1776)	2018	summer	male	adult
19	x			351	Microtus oeconomus (Pallas, 1776)	2018	spring	unsp	unsp
19	x			352	Microtus oeconomus (Pallas, 1776)	2018	summer	female	adult
19		x		388	Microtus oeconomus (Pallas, 1776)	2016	autumn	male	adult
19		x		404	Microtus oeconomus (Pallas, 1776)	2016	summer	female	adult
19		x		432	Microtus oeconomus (Pallas, 1776)	2016	spring	male	adult
20		x		278	Microtus oeconomus (Pallas, 1776)	2017	summer	female	sub-adultult
20		x		306	Microtus oeconomus (Pallas, 1776)	2017	autumn	female	sub-adultult
21		x		233	Microtus oeconomus (Pallas, 1776)	2017	spring	male	adult
21		x		355	Microtus oeconomus (Pallas, 1776)	2018	autumn	female	sub-adultult
21		x		360	Microtus oeconomus (Pallas, 1776)	2018	autumn	female	sub-adultult
22		x		356	Microtus oeconomus (Pallas, 1776)	2018	autumn	female	adult
22		x		362	Microtus oeconomus (Pallas, 1776)	2018	autumn	female	adult
23			x	71	Microtus oeconomus (Pallas, 1776)	2005	winter	male	adult
23			x	72	Microtus oeconomus (Pallas, 1776)	2005	winter	female	adult
23		x		73	Microtus oeconomus (Pallas, 1776)	2005	winter	female	adult
23		x		74	Microtus oeconomus (Pallas, 1776)	2005	winter	female	sub-adultult
23		x		75	Microtus oeconomus (Pallas, 1776)	2005	winter	male	adult
23			x	76	Microtus oeconomus (Pallas, 1776)	2005	winter	female	adult
23		x		223	Microtus oeconomus (Pallas, 1776)	2017	spring	male	adult
24		x		80	Microtus oeconomus (Pallas, 1776)	2005	winter	male	sub-adultult
24		x		226	Microtus oeconomus (Pallas, 1776)	2017	spring	male	adult
24		x		227	Microtus oeconomus (Pallas, 1776)	2017	spring	female	adult
25	x			259	Microtus oeconomus (Pallas, 1776)	2017	summer	male	adult
25		x		261	Microtus oeconomus (Pallas, 1776)	2017	summer	female	sub-adultult
25		x		271	Microtus oeconomus (Pallas, 1776)	2017	summer	male	sub-adultult
25	x			343	Microtus oeconomus (Pallas, 1776)	2018	spring	unsp	unsp
26	x			219	Microtus oeconomus (Pallas, 1776)	2016	spring	unsp	unsp
26	x			239	Microtus oeconomus (Pallas, 1776)	2017	spring	female	adult
26		x		272	Microtus oeconomus (Pallas, 1776)	2017	summer	male	adult
27		x		341	Microtus oeconomus (Pallas, 1776)	2018	spring	male	adult
28		x		293	Microtus oeconomus (Pallas, 1776)	2017	summer	female	adult
28		x		296	Microtus oeconomus (Pallas, 1776)	2017	autumn	female	adult
28		x		313	Microtus oeconomus (Pallas, 1776)	2017	autumn	female	sub-adultult
28		x		314	Microtus oeconomus (Pallas, 1776)	2017	autumn	female	adult
28		x		315	Microtus oeconomus (Pallas, 1776)	2017	autumn	female	adult
28		x		316	Microtus oeconomus (Pallas, 1776)	2017	autumn	female	juvenile
28		x		318	Microtus oeconomus (Pallas, 1776)	2017	autumn	male	sub-adultult
28		x		319	Microtus oeconomus (Pallas, 1776)	2017	autumn	male	adult
28		x		320	Microtus oeconomus (Pallas, 1776)	2017	autumn	male	sub-adultult
28		x		321	Microtus oeconomus (Pallas, 1776)	2017	autumn	male	adult
28		x		322	Microtus oeconomus (Pallas, 1776)	2017	autumn	female	sub-adultult
28		x		323	Microtus oeconomus (Pallas, 1776)	2017	autumn	female	sub-adultult
28		x		324	Microtus oeconomus (Pallas, 1776)	2017	autumn	female	sub-adultult
28		x		325	Microtus oeconomus (Pallas, 1776)	2017	autumn	female	sub-adultult
28		x		326	Microtus oeconomus (Pallas, 1776)	2017	autumn	female	adult
28		x		327	Microtus oeconomus (Pallas, 1776)	2017	autumn	male	adult
28	x			335	Microtus oeconomus (Pallas, 1776)	2017	spring	unsp	unsp
28		x		342	Microtus oeconomus (Pallas, 1776)	2018	spring	male	adult
29		x		300	Microtus oeconomus (Pallas, 1776)	2017	autumn	female	sub-adultult
29		x		301	Microtus oeconomus (Pallas, 1776)	2017	autumn	female	sub-adultult
29		x		307	Microtus oeconomus (Pallas, 1776)	2017	autumn	female	adult
29		x		308	Microtus oeconomus (Pallas, 1776)	2017	autumn	female	sub-adultult
29		x		309	Microtus oeconomus (Pallas, 1776)	2017	autumn	female	sub-adultult
29		x		317	Microtus oeconomus (Pallas, 1776)	2017	autumn	male	adult
29		x		328	Microtus oeconomus (Pallas, 1776)	2017	autumn	female	sub-adultult
29		x		329	Microtus oeconomus (Pallas, 1776)	2017	autumn	male	adult
29		x		330	Microtus oeconomus (Pallas, 1776)	2017	autumn	male	sub-adultult
29		x		331	Microtus oeconomus (Pallas, 1776)	2017	autumn	male	sub-adultult
29		x		332	Microtus oeconomus (Pallas, 1776)	2017	autumn	male	sub-adultult
29	x			336	Microtus oeconomus (Pallas, 1776)	2017	spring	female	adult
29		x		364	Microtus oeconomus (Pallas, 1776)	2018	autumn	male	adult
30		x		136	Microtus oeconomus (Pallas, 1776)	2012	summer	female	adult
30		x		137	Microtus oeconomus (Pallas, 1776)	2012	summer	male	adult
30		x		138	Microtus oeconomus (Pallas, 1776)	2012	summer	male	adult
30		x		139	Microtus oeconomus (Pallas, 1776)	2012	summer	female	adult
30	x			180	Microtus oeconomus (Pallas, 1776)	2014	autumn	male	sub-adultult
30	x			190	Microtus oeconomus (Pallas, 1776)	2014	autumn	male	adult
30	x			197	Microtus oeconomus (Pallas, 1776)	2015	winter	female	sub-adultult
30		x		200	Microtus oeconomus (Pallas, 1776)	2015	spring	female	sub-adultult
30		x		202	Microtus oeconomus (Pallas, 1776)	2015	spring	female	sub-adultult
30		x		204	Microtus oeconomus (Pallas, 1776)	2015	spring	male	adult
30		x		209	Microtus oeconomus (Pallas, 1776)	2015	summer	male	adult
30	x			218	Microtus oeconomus (Pallas, 1776)	2015	autumn	unsp	unsp
30		x		225	Microtus oeconomus (Pallas, 1776)	2017	spring	male	adult
30		x		228	Microtus oeconomus (Pallas, 1776)	2017	spring	male	adult
30		x		234	Microtus oeconomus (Pallas, 1776)	2017	spring	male	adult
30		x		262	Microtus oeconomus (Pallas, 1776)	2017	summer	male	adult
30		x		263	Microtus oeconomus (Pallas, 1776)	2017	summer	female	sub-adultult
30		x		273	Microtus oeconomus (Pallas, 1776)	2017	summer	male	adult
30		x		279	Microtus oeconomus (Pallas, 1776)	2017	summer	male	adult
30		x		285	Microtus oeconomus (Pallas, 1776)	2017	summer	female	sub-adultult
30		x		297	Microtus oeconomus (Pallas, 1776)	2017	autumn	male	adult
30		x		298	Microtus oeconomus (Pallas, 1776)	2017	autumn	female	sub-adultult
30		x		310	Microtus oeconomus (Pallas, 1776)	2017	autumn	female	juvenile
30	x			312	Microtus oeconomus (Pallas, 1776)	2017	autumn	female	adult
30		x		376	Microtus oeconomus (Pallas, 1776)	2016	autumn	male	adult
31			x	131	Microtus oeconomus (Pallas, 1776)	2012	spring	male	adult
31			x	132	Microtus oeconomus (Pallas, 1776)	2012	spring	male	adult
31	x			181	Microtus oeconomus (Pallas, 1776)	2014	autumn	male	sub-adultult
31	x			182	Microtus oeconomus (Pallas, 1776)	2014	autumn	male	adult
31	x			183	Microtus oeconomus (Pallas, 1776)	2014	autumn	female	adult
31	x			184	Microtus oeconomus (Pallas, 1776)	2014	autumn	female	adult
31	x			185	Microtus oeconomus (Pallas, 1776)	2014	autumn	male	adult
31	x			188	Microtus oeconomus (Pallas, 1776)	2014	autumn	female	adult
31		x		206	Microtus oeconomus (Pallas, 1776)	2015	summer	male	adult
31		x		207	Microtus oeconomus (Pallas, 1776)	2015	summer	male	adult
31		x		208	Microtus oeconomus (Pallas, 1776)	2015	summer	female	adult
31		x		210	Microtus oeconomus (Pallas, 1776)	2015	autumn	female	adult
31	x			211	Microtus oeconomus (Pallas, 1776)	2015	autumn	female	adult
31	x			212	Microtus oeconomus (Pallas, 1776)	2015	autumn	male	adult
31		x		213	Microtus oeconomus (Pallas, 1776)	2015	autumn	male	adult
31		x		214	Microtus oeconomus (Pallas, 1776)	2015	autumn	female	adult
31		x		215	Microtus oeconomus (Pallas, 1776)	2015	autumn	male	sub-adultult
31		x		216	Microtus oeconomus (Pallas, 1776)	2015	autumn	male	adult
31		x		217	Microtus oeconomus (Pallas, 1776)	2015	autumn	female	sub-adultult
31	x			220	Microtus oeconomus (Pallas, 1776)	2016	summer	male	adult
31	x			221	Microtus oeconomus (Pallas, 1776)	2016	spring	unsp	unsp
31	x			222	Microtus oeconomus (Pallas, 1776)	2016	spring	unsp	unsp
31		x		224	Microtus oeconomus (Pallas, 1776)	2017	spring	female	adult
31		x		229	Microtus oeconomus (Pallas, 1776)	2017	spring	male	adult
31	x			232	Microtus oeconomus (Pallas, 1776)	2017	spring	female	adult
31		x		235	Microtus oeconomus (Pallas, 1776)	2017	spring	male	adult
31	x			240	Microtus oeconomus (Pallas, 1776)	2017	summer	male	adult
31		x		241	Microtus oeconomus (Pallas, 1776)	2017	spring	male	adult
31		x		242	Microtus oeconomus (Pallas, 1776)	2017	spring	male	adult
31	x			251	Microtus oeconomus (Pallas, 1776)	2017	spring	unsp	unsp
31	x			254	Microtus oeconomus (Pallas, 1776)	2017	summer	male	adult
31	x			255	Microtus oeconomus (Pallas, 1776)	2017	spring	unsp	unsp
31	x			256	Microtus oeconomus (Pallas, 1776)	2017	spring	unsp	unsp
31	x			257	Microtus oeconomus (Pallas, 1776)	2017	spring	female	adult
31	x			258	Microtus oeconomus (Pallas, 1776)	2017	spring	male	adult
31	x			260	Microtus oeconomus (Pallas, 1776)	2017	spring	unsp	unsp
31		x		264	Microtus oeconomus (Pallas, 1776)	2017	summer	female	adult
31		x		265	Microtus oeconomus (Pallas, 1776)	2017	summer	female	sub-adultult
31		x		266	Microtus oeconomus (Pallas, 1776)	2017	summer	female	adult
31		x		267	Microtus oeconomus (Pallas, 1776)	2017	summer	female	adult
31		x		274	Microtus oeconomus (Pallas, 1776)	2017	summer	female	adult
31		x		275	Microtus oeconomus (Pallas, 1776)	2017	summer	male	adult
31		x		280	Microtus oeconomus (Pallas, 1776)	2017	summer	female	sub-adultult
31		x		286	Microtus oeconomus (Pallas, 1776)	2017	summer	female	sub-adultult
31		x		287	Microtus oeconomus (Pallas, 1776)	2017	summer	female	sub-adultult
31		x		288	Microtus oeconomus (Pallas, 1776)	2017	summer	male	adult
31	x			295	Microtus oeconomus (Pallas, 1776)	2017	autumn	unsp	unsp
31		x		299	Microtus oeconomus (Pallas, 1776)	2017	autumn	male	adult
31	x			304	Microtus oeconomus (Pallas, 1776)	2017	autumn	female	sub-adultult
31	x			305	Microtus oeconomus (Pallas, 1776)	2017	autumn	female	juvenile
31		x		311	Microtus oeconomus (Pallas, 1776)	2017	autumn	female	sub-adultult
31	x			333	Microtus oeconomus (Pallas, 1776)	2017	winter	male	adult
31	x			340	Microtus oeconomus (Pallas, 1776)	2018	spring	female	adult
31		x		344	Microtus oeconomus (Pallas, 1776)	2018	summer	male	adult
31		x		345	Microtus oeconomus (Pallas, 1776)	2018	summer	male	adult
31		x		346	Microtus oeconomus (Pallas, 1776)	2018	summer	male	adult
31		x		350	Microtus oeconomus (Pallas, 1776)	2018	summer	female	sub-adultult
31		x		353	Microtus oeconomus (Pallas, 1776)	2018	summer	female	adult
31		x		358	Microtus oeconomus (Pallas, 1776)	2018	autumn	female	sub-adultult
31		x		359	Microtus oeconomus (Pallas, 1776)	2018	autumn	female	sub-adultult
31		x		363	Microtus oeconomus (Pallas, 1776)	2018	autumn	female	adult
31		x		365	Microtus oeconomus (Pallas, 1776)	2016	autumn	male	adult
31		x		366	Microtus oeconomus (Pallas, 1776)	2016	autumn	male	adult
31		x		367	Microtus oeconomus (Pallas, 1776)	2016	autumn	male	adult
31		x		368	Microtus oeconomus (Pallas, 1776)	2016	autumn	female	adult
31		x		369	Microtus oeconomus (Pallas, 1776)	2016	autumn	female	adult
31		x		370	Microtus oeconomus (Pallas, 1776)	2016	autumn	female	sub-adultult
31		x		371	Microtus oeconomus (Pallas, 1776)	2016	autumn	female	sub-adultult
31		x		379	Microtus oeconomus (Pallas, 1776)	2016	autumn	female	adult
31		x		380	Microtus oeconomus (Pallas, 1776)	2016	autumn	male	adult
31		x		389	Microtus oeconomus (Pallas, 1776)	2016	autumn	male	adult
31		x		395	Microtus oeconomus (Pallas, 1776)	2016	summer	female	adult
31		x		396	Microtus oeconomus (Pallas, 1776)	2016	summer	female	adult
31		x		397	Microtus oeconomus (Pallas, 1776)	2016	summer	female	sub-adultult
31		x		398	Microtus oeconomus (Pallas, 1776)	2016	summer	female	sub-adultult
31		x		399	Microtus oeconomus (Pallas, 1776)	2016	summer	female	sub-adultult
31		x		405	Microtus oeconomus (Pallas, 1776)	2016	summer	female	sub-adultult
31		x		406	Microtus oeconomus (Pallas, 1776)	2016	summer	male	adult
31		x		407	Microtus oeconomus (Pallas, 1776)	2016	summer	female	adult
31		x		416	Microtus oeconomus (Pallas, 1776)	2016	summer	male	adult
31		x		420	Microtus oeconomus (Pallas, 1776)	2016	spring	female	adult
31		x		421	Microtus oeconomus (Pallas, 1776)	2016	spring	male	adult
31		x		422	Microtus oeconomus (Pallas, 1776)	2016	spring	female	adult
31		x		423	Microtus oeconomus (Pallas, 1776)	2016	spring	male	adult
31		x		424	Microtus oeconomus (Pallas, 1776)	2016	spring	male	adult
31		x		427	Microtus oeconomus (Pallas, 1776)	2016	spring	male	adult
31		x		433	Microtus oeconomus (Pallas, 1776)	2016	spring	male	adult
32			x	133	Microtus oeconomus (Pallas, 1776)	2012	spring	male	adult
32			x	134	Microtus oeconomus (Pallas, 1776)	2012	spring	male	adult
32			x	135	Microtus oeconomus (Pallas, 1776)	2012	spring	female	sub-adultult
32		x		201	Microtus oeconomus (Pallas, 1776)	2015	spring	male	adult
32		x		203	Microtus oeconomus (Pallas, 1776)	2015	spring	female	adult
32		x		205	Microtus oeconomus (Pallas, 1776)	2015	summer	female	juvenile
32		x		230	Microtus oeconomus (Pallas, 1776)	2017	spring	male	adult
32		x		231	Microtus oeconomus (Pallas, 1776)	2017	spring	male	adult
32		x		236	Microtus oeconomus (Pallas, 1776)	2017	spring	female	sub-adultult
32		x		237	Microtus oeconomus (Pallas, 1776)	2017	spring	female	adult
32	x			238	Microtus oeconomus (Pallas, 1776)	2017	spring	male	adult
32		x		243	Microtus oeconomus (Pallas, 1776)	2017	spring	male	adult
32		x		244	Microtus oeconomus (Pallas, 1776)	2017	spring	male	adult
32		x		245	Microtus oeconomus (Pallas, 1776)	2017	spring	male	adult
32		x		246	Microtus oeconomus (Pallas, 1776)	2017	spring	female	adult
32		x		247	Microtus oeconomus (Pallas, 1776)	2017	spring	female	adult
32		x		248	Microtus oeconomus (Pallas, 1776)	2017	spring	male	adult
32		x		249	Microtus oeconomus (Pallas, 1776)	2017	spring	female	adult
32		x		250	Microtus oeconomus (Pallas, 1776)	2017	spring	male	adult
32		x		268	Microtus oeconomus (Pallas, 1776)	2017	summer	female	sub-adultult
32		x		269	Microtus oeconomus (Pallas, 1776)	2017	summer	female	sub-adultult
32		x		270	Microtus oeconomus (Pallas, 1776)	2017	summer	female	adult
32		x		276	Microtus oeconomus (Pallas, 1776)	2017	summer	male	adult
32		x		277	Microtus oeconomus (Pallas, 1776)	2017	summer	female	adult
32		x		281	Microtus oeconomus (Pallas, 1776)	2017	summer	female	adult
32		x		282	Microtus oeconomus (Pallas, 1776)	2017	summer	female	juvenile
32		x		289	Microtus oeconomus (Pallas, 1776)	2017	summer	male	adult
32		x		290	Microtus oeconomus (Pallas, 1776)	2017	summer	male	adult
32	x			294	Microtus oeconomus (Pallas, 1776)	2017	autumn	unsp	unsp
32		x		302	Microtus oeconomus (Pallas, 1776)	2017	autumn	male	sub-adultult
32	x			303	Microtus oeconomus (Pallas, 1776)	2017	autumn	female	juvenile
32		x		347	Microtus oeconomus (Pallas, 1776)	2018	summer	male	adult
32		x		354	Microtus oeconomus (Pallas, 1776)	2018	summer	female	adult
32		x		372	Microtus oeconomus (Pallas, 1776)	2016	autumn	female	adult
32		x		373	Microtus oeconomus (Pallas, 1776)	2016	autumn	female	adult
32		x		374	Microtus oeconomus (Pallas, 1776)	2016	autumn	female	adult
32		x		375	Microtus oeconomus (Pallas, 1776)	2016	autumn	female	adult
32		x		377	Microtus oeconomus (Pallas, 1776)	2016	autumn	female	adult
32		x		378	Microtus oeconomus (Pallas, 1776)	2016	autumn	female	adult
32		x		381	Microtus oeconomus (Pallas, 1776)	2016	autumn	female	adult
32		x		382	Microtus oeconomus (Pallas, 1776)	2016	autumn	female	adult
32		x		383	Microtus oeconomus (Pallas, 1776)	2016	autumn	male	adult
32		x		384	Microtus oeconomus (Pallas, 1776)	2016	autumn	female	adult
32		x		385	Microtus oeconomus (Pallas, 1776)	2016	autumn	male	adult
32		x		386	Microtus oeconomus (Pallas, 1776)	2016	autumn	female	adult
32		x		387	Microtus oeconomus (Pallas, 1776)	2016	autumn	male	sub-adultult
32		x		390	Microtus oeconomus (Pallas, 1776)	2016	autumn	female	adult
32		x		391	Microtus oeconomus (Pallas, 1776)	2016	autumn	male	adult
32		x		392	Microtus oeconomus (Pallas, 1776)	2016	autumn	male	juvenile
32		x		393	Microtus oeconomus (Pallas, 1776)	2016	autumn	female	sub-adultult
32		x		394	Microtus oeconomus (Pallas, 1776)	2016	autumn	male	juvenile
32		x		400	Microtus oeconomus (Pallas, 1776)	2016	summer	female	adult
32		x		401	Microtus oeconomus (Pallas, 1776)	2016	summer	male	adult
32		x		402	Microtus oeconomus (Pallas, 1776)	2016	summer	male	adult
32		x		403	Microtus oeconomus (Pallas, 1776)	2016	summer	male	adult
32		x		408	Microtus oeconomus (Pallas, 1776)	2016	summer	female	adult
32		x		409	Microtus oeconomus (Pallas, 1776)	2016	summer	female	adult
32		x		410	Microtus oeconomus (Pallas, 1776)	2016	summer	female	adult
32		x		411	Microtus oeconomus (Pallas, 1776)	2016	summer	female	adult
32		x		412	Microtus oeconomus (Pallas, 1776)	2016	summer	female	adult
32		x		413	Microtus oeconomus (Pallas, 1776)	2016	summer	male	adult
32		x		414	Microtus oeconomus (Pallas, 1776)	2016	summer	male	sub-adultult
32		x		415	Microtus oeconomus (Pallas, 1776)	2016	summer	female	adult
32		x		417	Microtus oeconomus (Pallas, 1776)	2016	summer	female	adult
32		x		418	Microtus oeconomus (Pallas, 1776)	2016	summer	female	juvenile
32		x		419	Microtus oeconomus (Pallas, 1776)	2016	summer	male	adult
32		x		425	Microtus oeconomus (Pallas, 1776)	2016	spring	male	adult
32		x		426	Microtus oeconomus (Pallas, 1776)	2016	spring	female	adult
32		x		428	Microtus oeconomus (Pallas, 1776)	2016	spring	female	adult
32		x		429	Microtus oeconomus (Pallas, 1776)	2016	spring	male	adult
32		x		430	Microtus oeconomus (Pallas, 1776)	2016	spring	female	adult
32		x		431	Microtus oeconomus (Pallas, 1776)	2016	spring	female	adult
32		x		434	Microtus oeconomus (Pallas, 1776)	2016	spring	male	adult
33		x		283	Microtus oeconomus (Pallas, 1776)	2017	summer	male	adult
33		x		337	Microtus oeconomus (Pallas, 1776)	2017	autumn	male	sub-adultult
33		x		338	Microtus oeconomus (Pallas, 1776)	2017	autumn	female	juvenile
33		x		357	Microtus oeconomus (Pallas, 1776)	2018	autumn	female	sub-adultult
33		x		361	Microtus oeconomus (Pallas, 1776)	2018	autumn	female	juvenile
34		x		284	Microtus oeconomus (Pallas, 1776)	2017	summer	female	adult
34		x		291	Microtus oeconomus (Pallas, 1776)	2017	summer	female	sub-adultult
34		x		292	Microtus oeconomus (Pallas, 1776)	2017	summer	female	sub-adultult
34	x			334	Microtus oeconomus (Pallas, 1776)	2017	autumn	male	adult
35		x		123	Microtus oeconomus (Pallas, 1776)	2011	summer	female	adult
36		x		124	Microtus oeconomus (Pallas, 1776)	2011	summer	female	adult
37		x		4	Microtus oeconomus (Pallas, 1776)	1981	winter	male	adult
38		x		86	Microtus oeconomus (Pallas, 1776)	2010	autumn	male	adult
38		x		87	Microtus oeconomus (Pallas, 1776)	2010	autumn	female	adult
38		x		88	Microtus oeconomus (Pallas, 1776)	2010	autumn	female	adult
38		x		89	Microtus oeconomus (Pallas, 1776)	2010	autumn	male	juvenile
38		x		90	Microtus oeconomus (Pallas, 1776)	2010	autumn	female	adult
38		x		91	Microtus oeconomus (Pallas, 1776)	2010	autumn	female	juvenile
38		x		92	Microtus oeconomus (Pallas, 1776)	2010	autumn	female	juvenile
38		x		93	Microtus oeconomus (Pallas, 1776)	2010	autumn	female	adult
38		x		94	Microtus oeconomus (Pallas, 1776)	2010	autumn	male	juvenile
38		x		95	Microtus oeconomus (Pallas, 1776)	2010	autumn	female	adult
38		x		96	Microtus oeconomus (Pallas, 1776)	2010	autumn	male	juvenile
38		x		100	Microtus oeconomus (Pallas, 1776)	2010	autumn	female	adult
38		x		101	Microtus oeconomus (Pallas, 1776)	2010	autumn	male	adult
38		x		102	Microtus oeconomus (Pallas, 1776)	2010	autumn	male	adult
38		x		103	Microtus oeconomus (Pallas, 1776)	2010	autumn	male	sub-adultult
38		x		104	Microtus oeconomus (Pallas, 1776)	2010	autumn	male	adult
39		x		125	Microtus oeconomus (Pallas, 1776)	2011	summer	male	sub-adultult
40			x	40	Microtus oeconomus (Pallas, 1776)	2002	autumn	male	adult
40		x		41	Microtus oeconomus (Pallas, 1776)	2002	autumn	male	sub-adultult
40		x		43	Microtus oeconomus (Pallas, 1776)	2002	autumn	female	sub-adultult
40		x		44	Microtus oeconomus (Pallas, 1776)	2002	autumn	male	sub-adultult
40		x		45	Microtus oeconomus (Pallas, 1776)	2002	autumn	male	sub-adultult
40		x		46	Microtus oeconomus (Pallas, 1776)	2002	autumn	female	sub-adultult
40		x		47	Microtus oeconomus (Pallas, 1776)	2002	autumn	male	sub-adultult
40		x		48	Microtus oeconomus (Pallas, 1776)	2002	autumn	female	adult
40		x		49	Microtus oeconomus (Pallas, 1776)	2002	autumn	male	sub-adultult
40		x		50	Microtus oeconomus (Pallas, 1776)	2002	autumn	female	adult
40		x		51	Microtus oeconomus (Pallas, 1776)	2002	autumn	female	adult
40		x		52	Microtus oeconomus (Pallas, 1776)	2002	autumn	male	sub-adultult
40		x		53	Microtus oeconomus (Pallas, 1776)	2002	autumn	female	sub-adultult
40		x		54	Microtus oeconomus (Pallas, 1776)	2002	autumn	female	sub-adultult
40		x		55	Microtus oeconomus (Pallas, 1776)	2002	autumn	male	juvenile
41		x		126	Microtus oeconomus (Pallas, 1776)	2011	autumn	female	adult
41			x	127	Microtus oeconomus (Pallas, 1776)	2011	autumn	female	adult
41			x	128	Microtus oeconomus (Pallas, 1776)	2011	autumn	male	sub-adultult
41			x	129	Microtus oeconomus (Pallas, 1776)	2011	autumn	female	sub-adultult
42		x		109	Microtus oeconomus (Pallas, 1776)	2011	spring	male	adult
42		x		110	Microtus oeconomus (Pallas, 1776)	2011	spring	male	adult
43		x		64	Microtus oeconomus (Pallas, 1776)	2005	winter	male	adult
44		x		6	Microtus oeconomus (Pallas, 1776)	1990	autumn	female	sub-adultult
44		x		7	Microtus oeconomus (Pallas, 1776)	1990	autumn	female	sub-adultult
44		x		8	Microtus oeconomus (Pallas, 1776)	1990	autumn	female	sub-adultult
45			x	14	Microtus oeconomus (Pallas, 1776)	1997	spring	female	adult
45	x			15	Microtus oeconomus (Pallas, 1776)	1997	spring	female	adult
45	x			19	Microtus oeconomus (Pallas, 1776)	1997	spring	unsp	unsp
46			x	18	Microtus oeconomus (Pallas, 1776)	1997	spring	female	adult
47		x		16	Microtus oeconomus (Pallas, 1776)	1997	spring	male	adult
47		x		17	Microtus oeconomus (Pallas, 1776)	1997	spring	male	adult
48		x		117	Microtus oeconomus (Pallas, 1776)	2011	summer	female	adult
48		x		118	Microtus oeconomus (Pallas, 1776)	2011	summer	male	adult
48		x		119	Microtus oeconomus (Pallas, 1776)	2011	summer	male	adult
49		x		60	Microtus oeconomus (Pallas, 1776)	2005	summer	female	adult
49			x	61	Microtus oeconomus (Pallas, 1776)	2005	summer	male	adult
49			x	62	Microtus oeconomus (Pallas, 1776)	2005	summer	female	adult
49			x	63	Microtus oeconomus (Pallas, 1776)	2005	summer	female	adult
50		x		114	Microtus oeconomus (Pallas, 1776)	2011	spring	male	adult
50		x		115	Microtus oeconomus (Pallas, 1776)	2011	spring	male	adult
51		x		116	Microtus oeconomus (Pallas, 1776)	2011	spring	male	adult
52		x		37	Microtus oeconomus (Pallas, 1776)	2002	summer	male	adult
52		x		38	Microtus oeconomus (Pallas, 1776)	2002	summer	male	adult
52		x		39	Microtus oeconomus (Pallas, 1776)	2002	summer	female	adult
53		x		9	Microtus oeconomus (Pallas, 1776)	1992	winter	female	adult
54			x	35	Microtus oeconomus (Pallas, 1776)	2002	spring	female	adult
54			x	36	Microtus oeconomus (Pallas, 1776)	2002	spring	female	adult
55		x		20	Microtus oeconomus (Pallas, 1776)	1999	spring	male	adult
56		x		108	Microtus oeconomus (Pallas, 1776)	2010	autumn	female	adult
57		x		59	Microtus oeconomus (Pallas, 1776)	2004	winter	female	adult
57	x			177	Microtus oeconomus (Pallas, 1776)	2014	spring	female	adult
57	x			192	Microtus oeconomus (Pallas, 1776)	2014	winter	unsp	unsp
57	x			196	Microtus oeconomus (Pallas, 1776)	2014	summer	unsp	unsp
57	x			198	Microtus oeconomus (Pallas, 1776)	2015	winter	female	sub-adultult
57	x			199	Microtus oeconomus (Pallas, 1776)	2015	winter	female	sub-adultult
57	x			252	Microtus oeconomus (Pallas, 1776)	2017	summer	male	adult
57	x			253	Microtus oeconomus (Pallas, 1776)	2017	summer	male	adult
58			x	130	Microtus oeconomus (Pallas, 1776)	2011	autumn	male	adult
59			x	42	Microtus oeconomus (Pallas, 1776)	2002	autumn	female	adult
60		x		13	Microtus oeconomus (Pallas, 1776)	1992	spring	female	adult
61			x	57	Microtus oeconomus (Pallas, 1776)	2003	autumn	female	adult
61		x		58	Microtus oeconomus (Pallas, 1776)	2003	autumn	female	adult
62		x		12	Microtus oeconomus (Pallas, 1776)	1992	winter	male	adult
63			x	65	Microtus oeconomus (Pallas, 1776)	2005	winter	male	sub-adultult
63		x		66	Microtus oeconomus (Pallas, 1776)	2005	winter	female	sub-adultult
63			x	67	Microtus oeconomus (Pallas, 1776)	2005	winter	male	sub-adultult
63			x	68	Microtus oeconomus (Pallas, 1776)	2005	winter	female	sub-adultult
63			x	69	Microtus oeconomus (Pallas, 1776)	2005	winter	male	sub-adultult
63		x		70	Microtus oeconomus (Pallas, 1776)	2005	winter	female	sub-adultult
63			x	77	Microtus oeconomus (Pallas, 1776)	2005	winter	male	adult
63			x	78	Microtus oeconomus (Pallas, 1776)	2005	winter	male	adult
63			x	79	Microtus oeconomus (Pallas, 1776)	2005	winter	female	sub-adultult
